# Supplementary material for: Differentiating peripheral cholangiocarcinoma in stages T1N0M0 and T2N0M0 from hepatic hypovascular nodules using dynamic contrast-enhanced MRI
Source: Sci Rep. 2017 Aug 14;7:8084. doi: 10.1038/s41598-017-08634-2 (PMC5556016; doi:10.1038/s41598-017-08634-2)
Supplement: Supplementary file 1 — Supplementary Dataset 1 [file 41598_2017_8634_MOESM1_ESM.xls]

## Sheet: PCC
No.	general information					diameter (mm)	location		margin		T2WI		Enhanced area		Peripheral washout sign		followup (years/frequence)	tumor marker
	MRI-ID	pathology ID	gender	y.o.			subcapular	deep	sharp	indistinct	NOT high SI	high SI	Portal phase＞2/3	Delayed phase＞2/3				CEA	AFP	CA199	CA125
1			m	49		18	0		0		0			1		1	1
2			f	64		21		1	0		0				0		2
3			m	59		23		1	0		0			1	0		1
4			f	56		25	0			1		1	1	1		1	2
5			m	41		14		1	0		0			1	0		2
6			m	46		30		1	0		0		1		0		1
7			m	69		10	0		0		0			1		1	2
8			m	56		5	0		0		0		1	1		1	1
9			f	62		22		1	0		0		1	1	0		2
10			m	61		15		1	0		0			1		1	3
11			m	59		15		1	0		0			1		1	1
12			f	51		18	0			1	0			1	0		2
13			m	54		26		1	0		0				0		2
14			f	47		12		1	0		0			1	0		2
15			m	59		19	0		0			1	1	1		1	2
16			m	56		29		1		1	0			1	0		1
17			f	59		15		1	0		0			1	0		2
18			m	57		17	0		0		0			1		1	2
19			f	37		8		1	0		0		1	1	0		1
20			m	58		25		1	0		0			1	0		3
21			f	46		18		1	0		0			1	0		2
22			m	69		18		1	0		0			1	0		2
23			f	71		25	0			1		1	1	1		1	3
24			m	70		28		1	0		0			1	0		1
25			m	62		9	0		0		0		1	1		1	2
26			m	64		12		1	0		0		1	1		1	3
total			m17f9	57		18.3462	9	17	22	4	23	3	9	23	15	11
				8.81816

## Sheet: HM
No.	general information				diameter (mm)	location		margin		T2WI		Enhanced area		Peripheral washout sign		followup (years/frequence)	tumor marker
	MRI-ID	pathology ID	gender	y.o.		subcapular	deep	sharp	indistinct	NOT high SI	high SI	Portal phase＞2/3	Delayed phase＞2/3				CEA	AFP	CA199	CA125
1			f	55	10	0			1	0				0		2
2			m	43	21		1		1		1			0		1
3			m	65	20		1		1		1			0		3
4			f	61	23	0			1	0		1	1	0		1
5			f	45	11		1		1		1			0		1
6			m	57	28	0			1	0				0		1
7			m	69	25		1		1		1			0		1
8			m	68	8		1		1	0		1		0		2
9			m	69	21	0			1		1			0		5
10			m	61	27	0			1	0				0		1
11			f	55	24	0			1	0				0		2
12			m	50	16	0			1		1			0		1
13			m	68	18		1		1		1			0		2
14			f	58	19	0			1	0				0		2
15			m	60	18	0			1	0				0		1
16			m	43	11		1		1		1			0		2
17			m	64	17		1		1		1			0		2
18			m	54	10	0			1	0				0		2
19			f	56	26	0			1		1			0		3
20			m	39	15		1		1	0				0		3
21			m	48	26		1		1		1	1	1	0		3
22			f	63	10	0			1		1			0		2
23			f	41	15	0			1		1			0		2
total			15m8f	56.1739	18.2174	13	10	0	23	10	13	3	2	0
				9.46118

## Sheet: SNN
No.	general information				diameter	location		margin		T2WI		Enhanced area		Peripheral washout sign		followup (years/frequence)	tumor marker
	MRI-ID	pathology ID	gender	y.o.		subcapular	deep	sharp	indistinct	NOT high SI	high SI	Portal phase＞2/3	Delayed phase＞2/3				CEA	AFP	CA199	CA125
1			f	52	9		1		1		1		0	0		1
2			m	45	17		1	0			1		0	0		1
3			m	63	19	0		0					0	0		2
4			m	59	21	0		0				1	0	0		1
5			f	42	23		1		1		1		0	0		4
6			m	54	25	0		0					0	0		3
7			m	66	30	0		0					0	0		2
8			m	65	29		1		1		1		0	0		2
9			f	64	27	0		0					0	0		2
10			f	61	25	0		0					0	0		3
11			f	55	10		1	0					0	0		2
12			f	50	12		1	0			1		0	0		2
13			m	68	10	0		0					0	0		1
14			m	62	18		1	0					0	0		5
15			f	64	8		1	0			1		0	0		2
16			m	47	12	0		0			1		0	0		4
17			m	59	28	0			1			1	0	0		1
18			f	74	25		1	0					0	0		2
19			m	52	8	0		0					0	0		3
total			11m8f	58	18.7368	10	9	15	4	12	7	2	0	0
				8.49837

## Sheet: HG
No.	general information				diameter	location		margin		T2WI		Enhanced area		Peripheral washout sign		followup (years/frequence)	tumor marker
	MRI-ID	pathology ID	gender	y.o.		subcapular	deep	sharp	indistinct	NOT high SI	high SI	Portal phase＞2/3	Delayed phase＞2/3				CEA	AFP	CA199	CA125
1			m	31	15	0		0			1		1	0		2
2			f	62	22		1	0			1			0		1
3			m	47	10	0		0			1			0		2
4			m	44	25	0		0			1			0		3
5			m	47	8	0		0			1	1	1	0		1
6			m	49	26		1	0			1			0		2
7			f	63	20		1	0			1	1		0		3
8			m	62	7		1	0			1		1	0		3
9			m	39	24	0		0			1			0		1
10			m	33	26		1	0			1			0		3
11			f	37	20		1	0			1			0		1
12			m	91	20	0		0			1			0		5
13			m	32	9		1	0			1			0		3
14			f	39	17	0		0			1		1	0		1
15			m	44	7		1	0			1			0		2
16			m	52	12	0		0			1			0		4
17			f	57	28	0		0			1		1	0		3
18			m	63	11		1	0			1			0		3
19			m	50	14		1	0			1			0		3
20			f	52	22	0		0			1	1	1	0		4
21			m	47	17	0		0			1		1	0		3
22			m	43	28		1	0			1			0		3
23			m	37	19	0		0			1			0		2
24			m	52	7		1	0			1			0		3
25			m	29	9	0		0			1			0		2
26			m	27	6		1	0			1			0		1
27			m	54	17	0		0			1			0		2
28			m	39	8	0		0			1			0		1
29			m	32	17		1	0			1			0		1
30			f	52	28		1	0			1	1	1	0		3
31			m	55	12	0		0			1			0		4
32			f	47	10	0		0			1		1	0		2
total			24m8f	47.125	16.2812	17	15	32	0	0	32	4	9	0
				13.0452

## Sheet: kapa
observer1	observer2	histology			1, definitely Non-PCC; 2, probably Non-PCC; 3, indeterminate; 4, probably PCC; and 5, definitely PCC. PCC, peripheral cholangiocarcinoma.
4	4	0			0=non-pcc
2	1	0			1=pcc
3	3	0
2	1	0
2	1	0
4	4	1
2	3	0
1	1	0
2	3	0
3	3	1
2	1	0
2	1	0
3	3	0
3	3	0
2	3	0
2	2	0
4	4	0
2	2	0
4	4	1
3	3	1
1	1	0
2	1	0
3	3	0
5	5	1
1	1	0
3	3	0
3	3	0
2	2	1
2	1	0
3	3	0
2	1	0
4	4	1
1	1	0
4	4	0
2	2	0
4	4	1
1	1	0
3	2	0
4	4	1
2	2	0
4	4	0
5	5	1
1	1	0
2	3	0
5	5	1
2	2	0
1	1	0
4	4	1
3	3	0
4	4	1
3	3	1
4	4	0
2	2	0
3	3	0
4	4	1
4	4	0
1	1	0
3	3	0
2	3	0
5	5	1
1	1	0
2	2	0
4	4	0
2	3	0
4	4	0
3	3	0
3	3	0
4	4	0
2	2	0
4	4	1
5	5	1
2	2	0
4	4	1
3	3	0
4	4	1
1	1	0
2	2	0
4	4	1
5	5	1
2	2	0
2	2	0
4	4	0
4	5	1
3	4	0
2	2	0
1	1	0
4	4	1
1	1	0
2	2	0
1	1	0
4	5	1
2	3	0
2	3	0
1	1	0
2	3	0
4	4	1
3	4	0
1	1	0
3	3	0
1	1	0
